# Supplementary material for: Mutation-derived, genomic instability-associated lncRNAs are prognostic markers in gliomas
Source: PeerJ. 2023 Aug 2;11:e15810. doi: 10.7717/peerj.15810 (PMC10404032; doi:10.7717/peerj.15810)
Supplement: Supplemental Information 6 [file peerj-11-15810-s006.xlsx]

## Sheet: tcga.uniCox
Ensembl ID	Gene Symbol	Genomic location	HR	95%CI	pvalue
ENSG00000258754	LINC01579	chr15:93,718,542-93,900,599	1.21	1.160-1.262	6.38e-19
ENSG00000259869	AL022344.1	chr10:42,751,178-42,754,297	0.125	0.069-0.229	1.53e-11
ENSG00000250451	HOXC-AS1	chr12:53,999,022-54,000,010	1.258	1.165-1.359	4.77e-09
ENSG00000272382	AC025171.5	chr5:43,033,716-43,034,635	1.982	1.724-2.279	7.73e-22
ENSG00000260850	AC007344.1	chr16:51,355,483-51,525,157	1.274	1.160-1.399	4.31e-07
ENSG00000172965	MIR4435-2HG	chr2:111,195,922-111,495,048	1.25	1.192-1.310	2.23e-20
ENSG00000280809	LINC00836	chr10:25,651,748-25,732,774	0.788	0.728-0.853	4.52e-09
ENSG00000163364	LINC01116	chr2:176,629,589-176,637,650	1.123	1.090-1.157	3.44e-14
ENSG00000230269	LINC02525	chr6:3,182,626-3,195,784	1.851	1.566-2.187	4.76e-13
ENSG00000234883	MIR155HG	chr21:25,561,909-25,575,168	1.721	1.556-1.904	4.94e-26
ENSG00000231789	PIK3CD-AS2	chr1:9,672,426-9,687,555	1.475	1.345-1.617	1.22e-16
ENSG00000230825	AC005532.1	chr7:7,255,154-7,278,071	1.088	1.035-1.143	0.000864307
ENSG00000224057	EGFR-AS1	chr7:55,179,750-55,188,934	1.749	1.365-2.242	9.84e-06
ENSG00000235151	AC131097.3	chr2:241,844,380-241,845,036	2.225	1.900-2.606	3.14e-23
ENSG00000267339	LINC00906	chr19:28,883,628-28,970,869	0.288	0.177-0.470	5.89e-07
ENSG00000243620	AC092957.1	chr3:146,909,685-147,370,656	1.179	1.093-1.272	2.24e-05
ENSG00000267568	AC016168.2	chr17:76,950,474-76,969,156	1.321	1.154-1.513	5.58e-05
ENSG00000222041	CYTOR	chr2:87,455,476-87,606,739	1.28	1.228-1.334	1.03e-31
ENSG00000204860	FAM201A	chr9:38,621,088-38,624,990	0.192	0.108-0.343	2.38e-08
ENSG00000238279	BX470102.1	chr1:153,533,603-153,535,115	2.38	1.948-2.907	2e-17
ENSG00000267374	MIR924HG	chr18:39,781,349-39,800,316	1.97	1.661-2.337	6.8e-15
ENSG00000274682	AC015540.1	chr12:40,978,744-40,979,244	0.555	0.477-0.646	2.37e-14
ENSG00000275830	AL390755.1	chr13:109,988,097-110,057,331	1.013	1.009-1.017	1.58e-11
ENSG00000258708	SLC25A21-AS1	chr14:37,171,888-37,173,811	0.383	0.314-0.467	1.63e-21
ENSG00000257935	LHX5-AS1	chr12:113,472,003-113,480,624	0.795	0.721-0.876	3.56e-06
ENSG00000224222	LINC02636	chr10:69,994,626-70,019,444	0.077	0.037-0.161	7.03e-12
ENSG00000280890	ELDR	chr7:55,235,965-55,255,635	1.175	1.093-1.263	1.3e-05
ENSG00000225978	HAR1A	chr20:63,102,205-63,104,386	0.475	0.365-0.618	3.03e-08
ENSG00000234377	OBI1-AS1	chr13:77,919,689-78,584,162	0.724	0.608-0.863	0.000322137
ENSG00000233384	CNIH3-AS2	chr1:224,608,130-224,616,220	1.225	1.155-1.298	1.12e-11
ENSG00000234147	AL035446.1	chr6:140,845,958-140,852,924	1.047	1.034-1.061	3.2e-12
ENSG00000256746	MADD-AS1	chr11:47,270,666-47,272,075	0.073	0.030-0.180	1.22e-08
ENSG00000227695	DNMBP-AS1	chr10:99,927,209-99,958,649	0.565	0.408-0.782	0.000590119
ENSG00000130600	H19	chr11:1,995,176-1,997,875	1.01	1.007-1.013	1.35e-10
ENSG00000258943	AL049871.1	chr14:63,298,126-63,299,547	1.174	1.085-1.269	5.98e-05
ENSG00000236494	AC008080.4	chr7:33,793,167-33,803,190	1.138	1.088-1.191	2.08e-08
ENSG00000234961	AL133415.1	chr10:17,233,325-17,234,833	1.311	1.252-1.373	9.97e-31
ENSG00000240758	AC010655.2	chr7:128,455,937-128,469,197	1.592	1.408-1.800	1.27e-13
ENSG00000246985	SOCS2-AS1	chr12:93,542,022-93,571,768	1.099	1.065-1.134	4.74e-09
ENSG00000228630	HOTAIR	chr12:53,962,308-53,974,956	1.165	1.107-1.225	3.1e-09
ENSG00000250786	SNHG18	chr5:9,546,200-9,550,609	1.332	1.261-1.408	2.19e-24
ENSG00000272267	AC021242.3	chr8:9,555,144-9,556,520	1.145	1.083-1.210	1.74e-06
ENSG00000225765	LINC01831	chr2:104,412,151-104,414,031	1.513	1.359-1.685	4.1e-14
ENSG00000269954	AC022239.1	chr8:11,552,488-11,564,694	0.252	0.120-0.531	0.000291017
ENSG00000229400	CNIH3-AS1	chr1:224,717,504-224,730,662	1.143	1.045-1.251	0.0036031
ENSG00000261675	AL022313.4	chr22:36,560,870-36,562,915	0.885	0.852-0.918	9.37e-11
ENSG00000260981	AC091932.1	chr5:8,785,042-8,785,468	1.243	1.144-1.350	2.8e-07
ENSG00000233542	AL391845.2	chr1:2,013,213-2,015,530	0.663	0.496-0.887	0.00559793
ENSG00000227094	AL512785.1	chr1:162,316,852-162,317,794	1.09	1.048-1.134	1.84e-05
ENSG00000255737	AGAP2-AS1	chr12:57,726,271-57,728,356	1.011	1.006-1.016	8.87e-06
ENSG00000239922	AC092958.1	chr3:147,940,049-147,942,004	1.073	1.043-1.104	1.16e-06
ENSG00000230798	FOXD3-AS1	chr1:63,320,884-63,322,436	1.136	1.100-1.174	8.63e-15
ENSG00000237819	CDK6-AS1	chr7:92,854,909-92,917,174	1.137	1.098-1.177	4.17e-13
ENSG00000254239	AC002428.2	chr5:135,897,637-135,900,250	0.627	0.480-0.820	0.000647176
ENSG00000230432	AC114803.1	chr2:219,299,002-219,304,130	1.297	1.183-1.422	2.84e-08
ENSG00000223764	LINC02593	chr1:916,870-919,692	0.499	0.410-0.606	2.87e-12
ENSG00000224387	AL139246.1	chr1:2,492,300-2,493,258	0.172	0.081-0.365	4.63e-06
ENSG00000238276	AL354863.1	chr10:118,241,652-118,267,710	0.325	0.190-0.555	3.92e-05
ENSG00000238276	AC110015.1	chr10:118,241,652-118,267,710	1.273	1.152-1.407	2.07e-06
ENSG00000229588	AL596087.2	chr1:166,165,911-166,339,090	1.151	1.103-1.202	1.49e-10
ENSG00000258910	LINC01956	chr2:118,766,965-118,835,110	1.443	1.314-1.584	1.3e-14
ENSG00000230148	HOXB-AS1	chr17:48,544,351-48,551,250	1.259	1.172-1.353	3.32e-10
ENSG00000234707	AC074351.1	could not locate	1.07	1.041-1.100	1.28e-06
ENSG00000248528	LINC02058	chr5:92,907,180-92,939,591	0.62	0.509-0.756	2.29e-06
ENSG00000275620	AL121827.2	could not locate	0.958	0.945-0.972	5.62e-09
ENSG00000254545	AL354919.2	chr1:31,789,130-31,791,322	1.068	1.049-1.088	4.5e-13
ENSG00000250284	AC109439.1	chr5:136,734,927-136,763,409	0.552	0.450-0.678	1.5e-08
ENSG00000233258	AL390786.1	chr10:83,911,654-83,912,922	0.219	0.117-0.410	2.13e-06
ENSG00000231133	HAR1B	chr20:63,092,256-63,102,371	0.285	0.176-0.460	2.83e-07
ENSG00000258675	LINC02308	chr14:81,442,000-81,450,365	1.181	1.118-1.248	3.64e-09
ENSG00000225649	AC064875.1	chr2:12,966,784-13,007,013	1.265	1.199-1.334	8.2e-18
ENSG00000233429	HOTAIRM1	chr7:27,096,124-27,099,966	1.029	1.017-1.041	8.85e-07
ENSG00000229108	LINC02587	chr7:15,688,415-15,696,886	1.047	1.033-1.061	4.07e-11
ENSG00000266968	AC023421.1	chr18:45,646,153-45,647,937	0.38	0.244-0.591	1.78e-05
ENSG00000258926	AL355916.2	chr14:61,535,393-61,545,227	0.92	0.888-0.953	4.71e-06
ENSG00000226939	AC062021.1	chr2:139,366,165-139,379,147	0.881	0.843-0.922	3.48e-08
ENSG00000256008	AC125616.1	chr12:120,628,830-120,640,516	0.599	0.431-0.832	0.00227524
ENSG00000228162	AC097713.1	chr2:234,438,328-234,462,127	1.141	1.074-1.212	2.04e-05
ENSG00000245694	CRNDE	chr16:54,917,956-54,929,189	1.239	1.189-1.292	2.12e-24
ENSG00000271892	AC026790.2	could not locate	0.328	0.201-0.535	8.07e-06
