# Supplementary material for: Mutation-derived, genomic instability-associated lncRNAs are prognostic markers in gliomas
Source: PeerJ. 2023 Aug 2;11:e15810. doi: 10.7717/peerj.15810 (PMC10404032; doi:10.7717/peerj.15810)
Supplement: Supplemental Information 7 [file peerj-11-15810-s007.xlsx]

## Sheet: Sheet1
				GAPDH	LINC01116	LINC01579	CYTOR	FOXD3	SNHG18	H19	MIR1555HG	CRNDE
			N1	17.8807	28.1589	30.5816	24.3354	28.415	29.5661	33.1668	28.0386	27.1019
				17.923	28.1618	31.5405	24.3844	28.3635	29.4559	33.2622	27.9832	26.9781
				17.9024	27.8907	30.4659	24.1367	28.013	29.3369	33.7863	28.035	27.1976
			N2	15.2246	30.1876	27.4024	25.3928	29.602	30.1829	40	28.8085	30.2846
				15.2173	29.4532	28.8658	25.03	30.0614	30.2496	39.1867	28.7715	31.2384
				15.2608	28.1251	27.2837	26.3496	29.7749	30.0984	40	28.9387	30.617
			N3	19.8106	28.6685	33.5271	26.5783	29.9277	28.8587	40	31.5569	28.6527
				19.6368	28.7316	32.8763	26.7477	30.5148	28.78	40	31.554	28.4418
				19.6887	28.6696	33.0834	26.963	30.2992	28.9081	40	31.2908	28.8956
			T7	15.4986	24.1332	29.9156	23.9311	26.5156	30.2841	30.324	26.4872	18.4495
				15.5983	24.1377	29.5262	23.9912	26.8203	29.9131	30.459	26.4679	18.2584
				15.5108	24.0603	30.1342	23.9446	26.6975	30.0935	30.3112	26.5433	18.6235
			T1	18.4488	27.0816	28.6802	21.4425	28.0672	28.5411	31.978	29.2182	21.3995
				18.3493	26.6163	28.4409	21.542	28.0653	28.598	31.6772	28.6669	21.3883
				18.5615	26.569	28.487	21.576	27.9142	28.5987	31.7713	28.8148	21.2679
			T2	16.7668	29.3121	35.4434	23.1256	29.2814	26.1166	27.5834	25.996	22.6758
				17.0108	29.3384	36.2877	23.1744	29.4562	25.9914	27.58	25.5204	22.883
				17.0189	29.3793	34.5991	22.9813	29.5707	26.235	27.6732	25.9155	22.7093
			T3	17.0394	25.5423	26.8631	20.0488	28.0305	26.9908	33.9221	28.0472	22.3262
				17.0531	22.7693	27.1822	20.2084	27.931	27.0465	34.2721	28.0653	22.2722
				17.0437	24.2001	25.5088	20.1887	27.0428	26.9833	34.2739	28.0842	22.2713
			T5	16.0247	23.0844	30.5986	22.1147	28.5934	26.0642	32.8335	27.2636	21.8831
				15.9008	23.0132	30.4474	22.0236	28.7108	26.0664	32.687	27.1217	22.0524
				16.1285	22.9881	30.361	22.1367	28.6006	25.9024	31.9308	27.2036	21.8637
			T6	19.714	25.6356	30.1422	22.9144	27.7419	26.8688	31.6407	26.209	21.3441
				19.7094	25.6517	30.0682	22.9849	27.7365	27.1705	31.6939	26.1774	21.3333
				19.878	25.7611	30.0945	22.9183	27.6982	27.094	31.9931	26.0371	21.351
				β-actin	LINC01116	LINC01579	CYTOR	FOXD3	SNHG18	H19	MIR1555HG	CRNDE
			U87	22.0585	25.9052	22.5789	23.5906	35.4512	25.1744	30.8668	25.9052	22.5945
				22.326	25.7853	22.1169	23.4779	34.4399	25.1673	31.4465	25.7853	24.3058
				22.3862	22.7689	22.3479	23.4268	34.7495	24.6699	31.488	25.8453	22.8218
			LN229	22.2473	25.2592	23.6171	23.2076	27.1678	24.6334	29.6113	25.2592	24.2336
				21.3502	25.1503	23.9709	23.1826	26.2703	24.7884	29.6822	25.1503	23.3118
				23.0048	25.1232	24.5444	23.1019	25.7625	24.8517	29.6468	25.1232	23.3418
			U251	25.3923	24.5849	21.9925	26.068	28.9981	27.0183	27.8959	24.5849	25.4472
				24.5313	24.4794	23.7019	25.9014	28.7217	26.8161	28.0948	24.4794	25.5356
				24.4515	24.7349	23.824	25.7969	29.0111	26.8883	28.4024	24.7349	25.8011
			U343	21.6464	26.407	24.8456	23.2499	36.0085	23.2956	30.8266	26.407	23.4192
				21.8775	26.9313	24.4538	23.2752	36.9062	23.1344	31.2743	26.9313	23.3155
				22.8482	26.7949	23.9486	23.3868	35.8555	23.3252	31.9565	26.7949	23.6322
			Svg-p12	25.8147	40	36.3391	35.787	40	35.0249	31.879	33.1552	36.1696
				26.0614	40	39.2108	38.453	37.7883	34.8428	33.7423	33.9724	36.46
				25.8154	40	37.775	40	40	40	33.923	32.7797	37.56
